# Supplementary material for: Effects of Voluntary Exercise and Acetic Acid Supplementation on Skeletal Muscle Mitochondrial Function in Ovariectomized Mice
Source: Nutrients. 2026 Jan 20;18(2):332. doi: 10.3390/nu18020332 (PMC12845058; doi:10.3390/nu18020332)
Supplement: Supplementary file 1 [file nutrients-18-00332-s001.zip]

Archive with 1 entries (1 files):
- nutrients-3976639-supplementary.xlsx
