# Supplementary material for: Effects of Voluntary Exercise and Acetic Acid Supplementation on Skeletal Muscle Mitochondrial Function in Ovariectomized Mice
Source: Nutrients. 2026 Jan 20;18(2):332. doi: 10.3390/nu18020332 (PMC12845058; doi:10.3390/nu18020332)
Supplement: Supplementary file 1 [file nutrients-18-00332-s001.zip › nutrients-3976639-supplementary.xlsx]

## Sheet: whole data
GROUP	BW g_Early	BW g_Mid	BW g_Late	BW g_Total	Fat (g)	Lean (g)	wheel_km/day_w1	wheel_km/day_w2	wheel_km/day_w3	wheel_km/day_w4	wheel_km/day_w5	wheel_km/day_w6	wheel_km/day_w7	wheel_km/day_w8	wheel_km/day_w9	wheel_km/day_w10	wheel_km/day_w11	wheel_km/day_w12	wheel_km/day_w13	kcal/kg_w1	kcal/kg_w2	kcal/kg_w3	kcal/kg_w4	kcal/kg_w5	kcal/kg_w6	kcal/kg_w7	kcal/kg_w8	kcal/kg_w9	kcal/kg_w10	kcal/kg_w11	kcal/kg_w12	kcal/kg_w13	ACC/g_w1	ACC/g_w2	ACC/g_w3	ACC/g_w4	ACC/g_w5	ACC/g_w6	ACC/g_w7	ACC/g_w8	ACC/g_w9	ACC/g_w10	ACC/g_w11	ACC/g_w12	ACC/g_w13	Total ACC/g	TEElight_kcal/BWkg	TEEdark_kcal/BWkg	GTTbase mmol/dl
1	21.425	22.775	22.84	22	0.667	21.333														771.186	649.874	593.533	655.798	425.621	679.023	643.713	667.11	638.027	627.175	609.123	521.283	652.094															12.4855	17.4481	70.2
1	20.95	21	22.12	23	0.667	22.333														640.646	599.476	513.227	452.929	665.616	676.59	568.455	590.695	565.36	632.781	563.908	498.726	481.412															12.1928	20.13	97.2
1	21.175	21.9	23.02	22	0.667	21														556.705	568.7	563.866	736.236	707.128	684.502	600.821	582.609	724.61	440.337	538.552	461.411	337.526															11.7532	20.6883	115.2
1	20.725	21.65	23.3	23	0.667	21.667														539.182	554.328	689.386	646.598	705.313	624.935	550.749	715.972	503.955	535.308	520.707	455.153	555.421															15.188	20.1538	111.6
1	21.65	22.975	23.08	24	0	23.667														579.824	785.28	710.996	750.583	656.538	647.362	628.111	632.928	595.338	541.412	580.163	562.644	664.322															15.9832	21.0168	115.2
1	20.675	21.575	21.92	23	1	21.333														750.837	607.909	629.257	605.463	616.583	631.653	607.695	613.635	462.614	564.753	507.309	521.291	555.677															12.139	19.0314	122.4
1	23.675	23.9	25	25	1.333	23.333														716.228	686.16	644.496	609.134	627.441	598.505	582.647	506.841	559.458	518.53	459.575	525.134	490.274															13.834	16.996	84.6
1	21.55	23.35	22.7	22	3.333	18														818.493	681.152	685.992	623.937	741.813	639.444	508.561	608.693	510.847	651.755	416.754	451.408	707.763															13.6314	19.7288	129.6
2	23.25	24.025	23.92	24	1.667	21.667														636.786	517.877	448.497	461.566	449.01	527.037	483.176	508.649	455.558	427.284	630.069	414.629	556.596															13.4669	16.1116	104.4
2	23.575	24.625	24.44	22	3	19														696.233	516.313	451.787	436.388	464.246	479.183	472.195	428.924	411.242	499.409	423.905	425.906	407.081															12.4008	15.1377	95.4
2	23.375	25.05	25.96	24	4.333	19														502.551	472.659	425.394	558.079	517.952	529.444	501.05	456.969	566.757	363.259	413.271	396.948	404.772															11.848	16.188	118.8
2	23.7	24.1	24.8	23	1	22														274.304	464.675	545.418	548.962	503.841	502.51	598.174	503.724	421.371	431.1	475.868	389.245	425.573															15.9919	16.6301	133.2
2	22.8	23.6	23.88	24	1	22.333														555.421	675.424	474.515	548.055	530.772	599.955	492.734	502.538	481.892	400.964	471.391	435.777	557.498															17.2991	21.3718	126
2	25.475	27.325	28.74	28	4.667	23														666.005	634.508	522.837	502.787	551.122	543.849	491.519	447.776	473.059	439.916	384.377	450.082	436.017															11.6103	13.9414	99
2																																																	120.6
2	22.825	24.4	25.22	23	2	20														663.792	608.401	616.586	583.941	572.037	543.253	457.78	486.745	465.287	470.865	515.905	468.988	504.623															13.96	16.532	113.4
3	22.7	24.6	24.94	25	3	21.667	0.394286	0.588571	0.645714	0.0578571		0.145714	0.660714		0.624286	0.881429	0.569286	0.533	0.749	627.264	502.874	582.776	474.662	431.1	511.923	519.442	435.866	475.868	483.934	513.97	454.951	569.145															12.9808	15.3615	77.4
3	24.025	25.3	24.84	23	2.667	20.333	4.275	3.14429		0.225714	0.326429	0.475	0.469286	0.202857	0.355	0.400625	0.235	0.46	0.354375	682.252	658.932	488.932	466.157	533.226	500.063	488.336	440.455	398.474	461.189	416.604	459.477	410.277															12.1774	15.246	115.2
3	25.225	27.275	27.98	26	4.667	21.333	1.35429		0.437143	0.015	0.487143	0.448571	0.435714	0.113571	0.27375	0.271667	0.0025	0.046	0.209286	544.243	484.733	473.368	503.008	490.691	470.381	494.324	467.396	542.871	348.788	447.326	473.953	376.49															12.489	16.9853	104.4
3	21.975	22.675	23.5	21	1	19.667	0.190714	0.0971429	0.166429	0.233571	0.145714	0.178571	0.198571	0.18	0.105833	0.160714	0.245	0.0785714	0.0785714	518.161	489.1	563.573	517.979	533.349	506.667	480.63	568.276	441.341	466.233	463.103	399.628	431.1															16.0522	17.2957	151.2
3	21.95	22.7	22.62	24	0	23.667	2.34	1.02143	5.30714	5.21643	4.50357	4.34563	3.77875	4.58583	5.20643	5.24429	2.54429	2.995	2.845	702.557	811.997	751.056	629.756	608.416	679.023	613.237	601.316	603.206	552.111	570.875	493.255	582.696															17.2389	22.2655	77.4
3	24.4	25.575	26.42	21.8	3	23	0.0664286	0.0592857	0.162857	0.065	0.0178571	0.0408333	0.00333333	0.299286	0.425714	0.135	0.115	0.2	0.571875	587.324	548.778	536.995	483.164	519.024	484.247	495.314	475.188	416.211	484.949	396.54	401.822	427.891															13.2937	15.9703	140.4
3	25.55	25.75	28.18	26	2	23.333	0.0128571	0.00714286	0.02	0.00285714	0.0025	0.00714286	0.00928571	0.00214286	0.00142857	0.00214286	0	0.038	0.0314286	693.408	554.295	519.024	512.619	538.719	511.085	479.8	468.417	454.224	443.895	457.203	463.243	472.847															13.0732	15.1254	109.8
3	25.4	26.3	27.1	26	2.667	22.667	0.0414286	0.00571429	0.0107143	0.00785714	0.01	0.00642857	0.00428571	0.00214286	0.00642857	0.00428571	0	0.09875	0.005	647.744	547.068	525.275	540.527	561.807	478.1	450.301	461.478	436.424	481.307	535.91	396.635	509.646															13.7704	15.5704	93.6
4	23.675	24.725	24.8	23	2.333	20														562.816	501.188	419.466	428.006	474.443	428.002	493.068	481.706	500.169	434.478	485.931	422.488	615.873	0.00689957	0.00614407	0.00514224	0.00524694	0.00581621	0.00524689	0.00604453	0.00590524	0.00613158	0.00532627	0.00595703	0.00517928	0.00755	0.00589153	13.7291	15.7331	151.2
4	24.4	26.8	27.24	26	4.333	20.667														555.454	496.623	467.671	463.035	507.845	527.108	478.179	469.936	436.366	473.615	470.855	545.839	643.213	0.00680932	0.00608811	0.00573319	0.00567636	0.00622568	0.00646183	0.00586201	0.00576095	0.00534942	0.00580605	0.00577222	0.00669145	0.00788516	0.00616321	11.4	14.3667	133.2
4	24.5	25.3	25.62	23	2.333	20.667														540.13	486.402	481.883	512.131	571.479	505.208	501.021	482.78	612.272	386.906	467.511	429.995	417.395	0.00662146	0.00596281	0.00590741	0.00627823	0.00700577	0.00619336	0.00614202	0.00591841	0.00750586	0.00474308	0.00573123	0.00527132	0.00511686	0.0060306	13.2055	17.6522	176.4
4	24.375	25.025	26.96	24	3	20.333														393.992	502.805	500.142	544.918	501.019	526.796	458.377	494.261	431.148	447.564	552.639	411.371	420.128	0.00482996	0.0061639	0.00613125	0.00668016	0.006142	0.006458	0.00561925	0.00605916	0.00528545	0.00548669	0.00677481	0.00504301	0.00515036	0.00583262	14.5361	16.3232	131.4
4	24.225	25.625	25.8	26	2	23.333														535.05	619.102	575.427	596.918	534.842	514.888	574.394	550.615	503.735	425.08	481.278	460.101	498.67	0.00655918	0.00758958	0.00705417	0.00731762	0.00655664	0.00631202	0.0070415	0.00675	0.0061753	0.00521107	0.0059	0.00564038	0.00611321	0.00647851	16.9923	18.5923	122.4
4	25.45	26.975	27.74	27	5	21														628.205	612.766	554.694	549.046	541.702	560.251	520.679	410.723	429.19	435.483	422.654	581.636	461.188	0.00770117	0.0075119	0.0068	0.00673077	0.00664074	0.00686813	0.00638302	0.00503506	0.00526145	0.0053386	0.00518132	0.00713028	0.00565371	0.00632586	12.5775	15.1866	133.2
4	23.825	24.5	24.94	24	2.667	20.667														652.412	609.885	555.388	527.006	529.59	481.914	519.515	465.101	474.443	464.249	425.971	522.986	518.5	0.00799793	0.0074766	0.00680851	0.00646058	0.00649225	0.00590779	0.00636875	0.00570168	0.00581621	0.00569124	0.00522199	0.00641129	0.0063563	0.00636239	14.1618	16.3527	149.4
4	24.575	25.55	27.36	24	3	20.333														641.682	580.278	589.885	546.245	537.666	499.023	464.234	482.586	463.107	504.896	515.6	467.107	500.637	0.0078664	0.00711364	0.0072314	0.00669643	0.00659125	0.00611753	0.00569106	0.00591603	0.00567724	0.00618953	0.00632075	0.00572628	0.00613732	0.00640576	13.3755	15.6968	120.6
5																																																	84.6
5	24.2	26.7	28.22	27	4.333	21.667	0.93	0.295714	1.52286	1.54929	1.74286	1.17643	1.57929	1.55714	1.48286	0.629375	0.545625	0.6375	0.953125	558.432	547.826	513.974	479.239	541.578	593.448	558.923	506.107	456.837	511.656	468.125	464.47	458.504	0.00684583	0.00671581	0.00630081	0.005875	0.00663922	0.00727509	0.00685185	0.00620438	0.00560038	0.0062724	0.00573875	0.00569395	0.00562081	0.00627956	11.9896	14.782	131.4
5	24.1	24.275	25.36	23	1	22		0.301429	0.41	0.0771429	0.419286	0.498571	0.108571	0.430714	0.204375	0.118333	0.165	0.292	0.634286	547.771	499.073	459.549	534.902	561.783	467.978	480.769	453.437	601.311	450.993	424.91	432.237	371.464	0.00671514	0.00611814	0.00563362	0.00655738	0.0068869	0.00573695	0.00589375	0.0055587	0.00737149	0.00552874	0.00520898	0.0052988	0.00455378	0.00592787	12.0547	14.9766	91.8
5	24.375	26	27.4	24	3	20	0.314286	0.546429	0.101429	0.382143	0.158571	0.0221429	0.195	0.175	0.105833	0.188571	0.0625	0.139286	0.139286	541.018	572.736	554.398	566.494	531.163	500.089	490.591	502.21	463.481	492.216	496.462	450.955	492.928	0.00663235	0.00702119	0.00679637	0.00694466	0.00651154	0.0061306	0.00601417	0.0061566	0.00568182	0.00603409	0.00608614	0.00552827	0.00604281	0.00627543	13.6705	15.6174	163.8
5																																																	109.8
5	23.65	25.175	27.2	27	3.667	22	2.01643	2.31429	1.57571	1.14929	0.997857	1.29583	0.805	0.695714	0.67	0.624286	0.435	0.3325	0.298125	652.06	678.072	612.489	561.146	557.359	552.395	565.624	512.997	471.236	512.157	449.402	434.854	474.859	0.00799362	0.0083125	0.00750851	0.0068791	0.00683268	0.00677183	0.006934	0.00628884	0.00577689	0.00627855	0.00550923	0.00533088	0.0058213	0.00663369	11.1507	13.8529	90
5	23.9	25.05	25.6	24	3	20	0.539286	0.561429	0.412143	0.187857	0.509375	0.522857	0.663571	0.447857	0.576429	0.53	4.95833	0.28	0.0428571	725.858	595.165	572.901	540.663	559.423	550.291	554.263	481.179	463.844	478.592	442.571	497.235	488.825	0.00889831	0.00729614	0.00702321	0.006628	0.00685798	0.00674603	0.00679472	0.00589879	0.00568627	0.00586706	0.00542549	0.00609562	0.00599251	0.00655462	14.9451	15.3176	106.2
5	22.775	22.8	22.78	21	0.333	20.667	0.97	0.794286	0.788571	0.946429	0.535	0.841429	0.0821429	0.555	0.422143	0.438571	0.0175	1.16875	0.607857	734.34	646.499	615.909	591.92	570.836	564.692	485.072	515.406	569.545	532.507	598.778	489.793	598.507	0.00900228	0.00792544	0.00755044	0.00725636	0.00699789	0.00692257	0.00594651	0.00631838	0.00698206	0.00652802	0.00734043	0.00600439	0.0073371	0.00708553	13.3879	17.9655	102.6
[truncated: 22 more columns]
